# Supplementary material for: The Metabolic Transition Between Fasting and Feeding Alters Aging‐Associated Metabolites, Lowers BCAAs, and Stimulates FGF21 Production in Humans
Source: Aging Cell. 2025 Oct 21;24(12):e70270. doi: 10.1111/acel.70270 (PMC12686557; doi:10.1111/acel.70270)
Supplement: Supplementary file 2 — Data S1: acel70270‐sup‐0002‐DataS1.xlsx [file ACEL-24-e70270-s002.xlsx]

## Sheet: Metabolomics_N=20
Volunteer ID	Timepoint	xylulose NIST	xylose	xylitol	valine	uridine	uric acid	urea	uracil	tyrosine	tryptophan	tocopherol gamma-	tocopherol beta NIST	tocopherol alpha-	thymine	threonine	threonic acid	threitol	sucrose	stearic acid	serine	ribose	ribonic acid	ribitol	quinic acid	pyrrole-2-carboxylic acid	pyrophosphate	pseudo uridine	proline	pipecolinic acid	pinitol	phthalic acid	phosphate	phenylethylamine	phenylalanine	parabanic acid NIST	palmitoleic acid	palmitic acid	oxoproline	oxalic acid	orotic acid	ornithine	N-acetylputrescine	N-acetylornithine	n-acetyl-d-hexosamine	myristic acid	myo-inositol	methyl O-D-galactopyranoside	methionine sulfoxide
PF4	BASELINE	6242	8683	4007	1422323	2211	455183	4710552	1783	234858	27926	3040	1881	85366	2935	173307	63517	5486	6045	1364459	292020	3694	1423	3736	1244	76887	26521	19213	34140	2675	2184	22586	1053939	1366	172698	90796	8022	338795	1173996	1206974	1978	105907	5794	26170	1665	17424	172681	6489	14141
PF5	BASELINE	2522	8925	2526	1824885	813	297879	3485782	1212	605735	442616	7673	1105	82032	1057	312989	31932	5710	1886	853604	434641	3465	2521	4297	997	9227	12642	14891	639730	3036	339	4589	960565	1289	251661	8969	5471	196084	658760	212956	829	262629	10515	27828	2260	7560	161391	9948	14692
PF6	BASELINE	5108	8880	3551	1740744	2703	268473	4089730	2577	286100	81286	5965	1457	85196	1479	150816	54573	5041	392	1102952	316816	4251	2362	1882	1012	54503	11217	15852	109752	2872	864	8117	825228	849	185824	46107	7255	320677	683368	969980	1005	120736	5986	26612	1206	10469	117459	5286	13909
PF7	BASELINE	2370	12191	6106	1529194	1255	294925	3797991	2739	323668	73887	2780	681	56261	2474	162117	45004	13125	2521	837454	337320	4226	1708	6520	3517	96745	9898	26127	80022	1586	1351	9449	801662	3790	171075	64065	12998	281668	844029	679323	3255	131429	8021	25479	2781	16297	432528	6071	16548
PF8	BASELINE	4710	5668	3161	860786	1862	361068	3529722	1821	131746	31937	7150	1459	46295	1990	105433	36443	3961	1934	1875882	191778	5745	1949	5185	5468	79342	12023	17466	21587	1459	1581	7418	974590	655	76812	71260	32321	567624	546951	1000326	1395	67292	6502	20174	1099	28254	164541	9188	8667
PF9	BASELINE	588	10407	3063	1182811	1417	325130	3062074	1803	155740	27565	4676	1352	63420	1014	147787	40701	4204	2356	1524360	231843	5339	1933	5599	1307	55157	11548	12172	53962	1563	813	4588	885175	646	116884	61311	17080	463856	731038	1139426	1617	106115	4997	25417	1642	28096	111105	2230	10409
PF10	BASELINE	2355	8468	4519	980435	1871	216028	5852621	3267	290461	70908	3723	1792	83242	1479	188749	78592	11778	6829	1147613	374053	7688	3047	7605	1650	79734	15873	15134	60978	3695	618	3744	1279620	834	155291	74013	12795	336712	1224882	1104637	1812	170505	7031	24222	2608	10554	191222	3511	16869
PF11	BASELINE	2845	15084	2983	1368065	1164	430037	4207882	2758	243740	37914	9044	1527	61008	3138	132643	71579	7295	4361	1219355	273756	3615	1938	4792	1501	91399	15494	17880	24486	2822	1266	7003	1042816	1804	154871	84955	9692	343097	1179342	1480299	1974	115904	8817	30773	2225	13639	130927	4124	14759
PF12	BASELINE	673	12449	4448	1312185	598	544815	4241160	2923	316193	97748	12351	1253	49882	2159	181649	55191	9149	6194	1189129	264731	6976	2815	7611	2003	85667	13530	26864	110284	6691	2033	9437	1121543	1689	158205	55220	11246	313758	934534	990490	2330	142853	8223	27775	2525	15004	176062	3838	14115
PF13	BASELINE	3586	5405	4564	1581675	2126	447646	2659171	2478	172486	34008	2725	689	48372	2164	85649	25916	5712	4858	1427503	162822	3522	2391	3230	1070	60681	12059	18013	34506	1775	1095	9829	628976	1347	130098	55386	23356	400233	721937	975349	1508	118847	4576	18805	1414	18239	144739	2528	8367
PF16	BASELINE	1565	8180	3573	1568072	993	475332	3823154	2877	290667	142591	6580	549	42578	1399	134216	13855	5309	2401	1167501	235416	4342	2045	2766	1256	59864	11963	20398	154033	1608	663	7155	781819	466	135318	39975	26315	396435	801041	608247	1334	126767	7162	15419	598	22173	156517	3651	13538
PF18	BASELINE	4349	9902	5389	1142559	319	283735	4247145	2677	238193	48914	10727	1717	62893	2354	140677	69256	10229	3056	1798815	240652	4363	1943	5117	1572	90787	13976	22973	40606	1276	1563	5431	1086563	1259	151189	70791	19602	442996	866442	1225609	1298	107135	4381	17646	2156	27203	177503	7957	14634
PF19	BASELINE	4419	2830	3885	1431156	1889	212148	4136910	3100	306276	109997	5642	1213	74951	1813	210957	46589	6070	12666	1082192	311044	3843	2710	3939	825	76092	12127	19421	114330	2192	1172	12875	971053	810	159020	52486	20015	294063	1249177	936045	1139	179350	9488	23625	2129	18641	136888	5712	16723
PF21	BASELINE	566	8598	3244	889818	2370	442265	3945070	2939	233126	67497	7008	1800	68714	1374	135338	54120	7201	3310	1133690	284776	3685	2745	4551	1960	122207	23255	18771	23666	2974	1892	4965	964288	1611	133176	72295	12944	367041	1309576	1135436	2555	102114	13921	23730	2568	24662	208783	13015	13984
PF22	BASELINE	4353	6745	3675	980905	2701	282362	5212978	2764	188570	100932	9464	728	75457	1963	164386	63129	6634	2647	1601981	254917	5606	2210	5595	1350	63651	11605	20161	13119	2005	1764	24361	1409713	988	128725	73547	18033	451804	1213709	944139	2087	106157	7771	22231	1102	15819	125530	13660	14255
PF1	BASELINE	5846	12342	4452	1067078	2100	273764	3739545	3068	256188	45051	7719	1417	75181	2892	236873	62934	9725	2833	1431008	345283	3514	2518	4572	4482	125136	17150	17502	51187	2204	1612	10725	956202	1623	167896	95126	5455	308319	1364664	1652944	2612	168452	12706	35334	2243	9934	119840	5598	13071
PF14	BASELINE	5343	11777	3812	1117409	4113	397120	4422137	3670	185527	17609	9918	1332	72770	2778	141151	69664	10041	5636	1097442	280684	5834	3668	7057	7800	99511	21661	19760	41366	4113	1543	8687	1270395	1355	143818	98191	7469	260436	1166655	1431301	2377	108198	10041	19066	1814	9321	137239	6963	10982
PF15	BASELINE	1591	11781	3728	1193265	3782	482452	5393944	3461	267229	55130	3746	1270	77162	1616	180554	52781	9465	638	1358889	220229	3485	2598	5352	1308	131053	18546	20703	56185	12759	1635	6510	852087	1875	155098	94453	3455	274434	989070	1217809	1542	109104	10252	30735	1630	9053	179804	6521	9839
PF17	BASELINE	2450	9716	3525	1290040	897	409300	4460846	2365	304316	54600	9221	680	69973	1802	175941	53636	9442	2615	1234997	339298	6900	2772	7325	1029	61776	14571	22574	69769	2827	1264	7029	1008602	729	166916	59070	8071	277718	880988	880865	1121	132646	4527	19169	2058	12958	171951	5505	15434
PF20	BASELINE	862	6542	3318	1619727	576	357888	1759124	1632	212954	60968	5039	946	54652	554	135416	23580	3625	2441	1685841	297859	3133	1995	3386	3684	63066	9040	13643	145829	2083	846	1496	626222	1086	123057	42472	6285	337253	748852	33110	1424	148943	5916	15601	645	9966	127523	1899	10150
Volunteer ID	Timepoint	xylulose NIST	xylose	xylitol	valine	uridine	uric acid	urea	uracil	tyrosine	tryptophan	tocopherol gamma-	tocopherol beta NIST	tocopherol alpha-	thymine	threonine	threonic acid	threitol	sucrose	stearic acid	serine	ribose	ribonic acid	ribitol	quinic acid	pyrrole-2-carboxylic acid	pyrophosphate	pseudo uridine	proline	pipecolinic acid	pinitol	phthalic acid	phosphate	phenylethylamine	phenylalanine	parabanic acid NIST	palmitoleic acid	palmitic acid	oxoproline	oxalic acid	orotic acid	ornithine	N-acetylputrescine	N-acetylornithine	n-acetyl-d-hexosamine	myristic acid	myo-inositol	methyl O-D-galactopyranoside	methionine sulfoxide
PF4	END OF FASTING	1582	5190	2717	1199494	696	736850	2638990	1326	140281	21549	2073	806	33065	1443	95231	10507	1953	2281	1115202	177866	2828	1230	3355	696	62281	8477	10663	36499	1532	964	4007	473982	1125	94529	47102	20831	417762	609766	839033	668	81938	4462	14897	1514	44424	76951	3764	1610
PF5	END OF FASTING	2761	8857	2132	1270692	1715	272500	3994873	1683	127468	14069	1928	3407	62707	1135	71045	35248	3034	2766	1229822	162951	3683	1645	6873	565	44429	19960	14328	38874	1740	689	4976	892876	2659	109942	46471	13443	333791	668138	877445	710	81744	5865	21213	1471	17384	121401	3624	6653
PF6	END OF FASTING	2857	7069	2332	1460709	884	499642	2420344	1596	191709	14359	3318	1090	46196	971	150800	17944	1856	1048	1257540	246976	3780	765	4151	748	67523	7184	10695	57302	2690	655	6923	639297	1022	129703	41429	11698	345786	448551	820491	916	52233	4394	14357	2042	16597	94064	3313	10394
PF7	END OF FASTING	1976	5625	3279	1591971	1050	598042	3105414	1350	229457	71738	1845	743	26919	948	118946	19549	2733	1165	1079244	203446	3309	1112	2114	1151	46894	5740	18446	212052	1290	406	4970	528458	689	120629	27048	6455	269138	460891	466250	981	77377	4323	14589	318	10179	108461	2679	5102
PF8	END OF FASTING	2268	6537	2740	1029173	680	817351	2473800	1810	175075	36349	4195	550	26966	1231	118532	15925	2364	166	1351380	199205	2609	630	1615	739	53375	7105	13074	92235	1536	1348	5232	574932	1137	109907	29794	38960	469543	552873	605601	981	63601	3946	15298	1889	31050	102241	4137	3262
PF9	END OF FASTING	2259	6509	2474	1067309	624	523718	1934011	1591	131185	9903	2590	661	30268	859	145288	13180	1693	2083	1232941	203858	3677	882	3662	784	52692	13524	7125	66213	1922	710	3523	445846	772	100534	35116	15966	358608	520211	667798	676	68027	6908	9342	1058	22866	62713	4478	3817
PF10	END OF FASTING	1646	8332	2652	808001	1016	657407	3115108	1413	178212	31189	4566	877	40571	1325	165010	13866	1931	1873	1192263	166417	3338	945	3770	753	71838	7620	11487	52533	2535	1003	6792	726443	1152	97837	47343	21441	401070	596409	650188	1027	106171	3974	18112	1132	15020	88143	3175	7110
PF11	END OF FASTING	3567	7101	2669	1271774	1235	958155	2819621	1376	157882	21509	3239	869	46571	1574	92840	20979	2297	1864	1462437	200083	3311	1329	3104	1171	83188	17016	13329	34834	1191	1156	3178	671039	965	110521	56150	10058	389629	457163	852781	946	65459	6945	11993	911	15092	70096	3749	3465
PF12	END OF FASTING	1445	7012	3510	1170291	424	724812	3580510	1630	191404	40649	4079	1064	30096	1553	103554	19246	2946	2022	1079481	203825	2668	1495	1153	942	92556	7403	14830	46579	1074	968	5379	635119	2705	102325	50719	18566	338119	524538	846340	1563	95053	9584	13489	1122	15470	127723	5506	2313
PF13	END OF FASTING	2073	5182	3098	1551445	493	733637	3007475	1552	197751	28413	1941	707	31454	1228	84024	22125	2257	1634	1094291	155561	2318	1562	3563	869	64726	8837	11896	42490	1480	966	6197	627505	536	121409	45586	18095	339430	467556	639606	659	72894	9196	10085	1061	13211	84923	7399	7166
PF16	END OF FASTING	1555	6551	2972	1189973	784	912846	2220998	1255	145524	26284	4546	901	38148	1539	105377	6089	2190	1956	939725	143957	2962	1627	2348	881	69892	14282	12308	23617	1652	1273	7507	593940	1613	84819	53860	24546	344383	475737	899544	1285	64503	4765	16051	427	19849	107019	4771	8541
PF18	END OF FASTING	3293	7827	2734	1182704	1520	544982	1917746	1955	209259	46083	4397	567	40079	1792	132909	16341	2628	1244	798775	206593	2755	1885	3682	997	58768	9604	15979	157789	2100	761	3976	544990	3583	156496	32233	33050	336676	503885	516947	858	97102	7162	13542	752	34922	110388	6161	9721
PF19	END OF FASTING	2172	5171	2756	911747	851	588450	2366595	1573	157619	18901	3646	979	41865	1200	136050	15329	1670	2698	1219689	150219	3414	1133	3834	649	81437	10371	11262	36527	1667	949	7211	721832	805	84936	50301	35619	425075	525469	688034	1214	63981	6282	15868	1130	28225	92386	7114	7860
PF21	END OF FASTING	1764	4839	2137	1362704	539	618618	2653735	1186	177955	49636	2141	745	41604	860	111985	18591	1848	1838	1223854	221713	2155	1293	2189	905	72755	12526	9600	176181	1653	483	3851	454155	1344	110845	34668	11515	329037	449471	532932	785	70061	3857	12898	1054	23490	74381	3521	1542
PF22	END OF FASTING	610	4393	2308	1156289	790	523505	2730634	1613	136203	8070	6361	453	32200	1465	116536	13552	1724	1722	1347368	143265	3440	943	3219	641	61761	7451	9661	40023	1670	785	6148	701971	861	88475	39468	12683	352798	554629	612474	1117	62747	4945	10275	782	10363	60079	3258	4222
PF1	END OF FASTING	1242	6905	2738	1448452	1340	751573	2232678	1812	197758	28395	6149	1210	34001	1368	146822	20818	2503	1964	1452502	230466	4085	1080	4754	826	99884	11835	9789	57657	1939	1491	5993	558311	742	92383	60042	12629	416710	508655	1120466	1007	79259	3393	25451	493	19509	75426	3753	3757
PF14	END OF FASTING	1813	8709	3710	891289	1740	645440	2830859	2037	117705	26534	3049	840	43797	1242	56227	23225	3472	2688	1494834	134878	2319	1404	3029	626	46705	17817	11965	24471	1331	1538	5156	802122	2028	79181	59226	45772	460971	407174	847072	986	37826	2869	11376	845	31326	104829	3564	7144
PF15	END OF FASTING	2714	3951	2497	1674991	757	572001	2700325	580	181578	27144	1199	762	34499	1016	115862	22936	1492	1670	1269305	164562	2995	1014	2988	681	67201	9765	9062	79693	1647	762	5990	483695	448	104710	42450	15300	408674	437267	660960	850	56920	4106	9229	866	13684	57305	3780	6554
PF17	END OF FASTING	2186	9498	2908	1713027	737	716344	3342023	1748	171555	15763	3916	1021	56071	1281	130488	18670	3039	2442	1157727	205178	4137	1027	4029	785	59441	14272	13258	68601	1929	440	2694	674481	498	126389	42791	21145	373170	581625	860260	1194	70261	2902	11193	835	24849	122268	5101	7095
PF20	END OF FASTING	2676	5939	1965	1544109	997	498213	2678878	1524	245985	47325	2461	603	61842	657	171070	9148	1350	1711	861257	254392	2736	993	2457	600	62662	17104	9959	175180	1684	593	4730	515725	1030	127850	32652	6324	208352	572868	510358	904	179310	4834	12264	943	9161	98277	2618	6302
Volunteer ID	Timepoint	xylulose NIST	xylose	xylitol	valine	uridine	uric acid	urea	uracil	tyrosine	tryptophan	tocopherol gamma-	tocopherol beta NIST	tocopherol alpha-	thymine	threonine	threonic acid	threitol	sucrose	stearic acid	serine	ribose	ribonic acid	ribitol	quinic acid	pyrrole-2-carboxylic acid	pyrophosphate	pseudo uridine	proline	pipecolinic acid	pinitol	phthalic acid	phosphate	phenylethylamine	phenylalanine	parabanic acid NIST	palmitoleic acid	palmitic acid	oxoproline	oxalic acid	orotic acid	ornithine	N-acetylputrescine	N-acetylornithine	n-acetyl-d-hexosamine	myristic acid	myo-inositol	methyl O-D-galactopyranoside	methionine sulfoxide
PF4	END OF REFEEDING	1724	19777	7269	1290218	1119	423026	5293524	2321	156361	18711	3587	1189	68257	2387	172129	50647	12771	3377	1265916	310949	3864	2183	5651	1701	113705	22059	23368	45577	10826	1248	8434	1177589	2389	131662	91732	11438	311446	866808	1551545	1711	164159	16243	31975	3202	22152	167118	6853	12334
PF5	END OF REFEEDING	1556	10355	3716	939605	1264	266879	2927705	2824	284036	81684	2189	1338	80252	1998	190682	90704	8330	2141	1171675	330682	4916	3417	6548	1106	81503	18003	21028	47564	2537	1756	11879	1095437	2084	172772	73921	12151	298477	1000743	1276427	1759	164935	8506	36679	927	15455	199245	4247	12821
PF6	END OF REFEEDING	2979	14022	3595	954617	560	263719	3235370	3108	143171	14231	9141	6183	103574	2266	193789	50597	7081	3486	1339747	420275	7220	2494	8503	1295	70508	17917	20194	86840	33379	1124	8626	1363454	1303	139402	52691	8384	344836	1000019	1133305	1735	75489	3503	10407	3643	13493	125106	3648	11380
PF7	END OF REFEEDING	6005	7888	4590	1021264	2305	528821	2740598	2340	264260	178888	4872	1155	34553	1727	173727	40656	9601	5128	1320210	399734	3793	1956	6631	1828	80278	15764	35179	132069	2296	1371	10676	876427	939	129935	54872	7474	310075	1012042	996862	1941	133457	10591	29083	3371	13026	223103	10996	9388
PF8	END OF REFEEDING	4446	13866	3566	572526	1178	446363	3617854	2707	203235	31291	5610	1425	55900	3173	113698	31462	9592	4780	1336361	190778	3400	4245	2974	3658	63109	21131	19949	52457	3350	1013	6459	817840	1239	130630	52919	29644	453431	780469	1038232	1585	96856	5364	23854	1963	27131	169074	6132	12339
PF9	END OF REFEEDING	1273	11056	3400	954296	1263	299518	3348190	2470	251110	80892	4259	1462	57351	1706	197076	54358	6600	3786	1276928	297643	4387	2342	4864	1599	77237	18324	14823	108684	17498	1106	5406	945355	1450	171369	66394	7012	296743	918093	1027078	1291	134245	5068	26431	2513	12324	157217	5301	13870
PF10	END OF REFEEDING	4577	13645	5624	802526	2622	117157	3279166	2726	291219	64560	8147	1167	104146	1633	226145	47657	9980	3323	1298508	357021	1543	6555	3733	1703	117232	14252	22274	146196	4856	1418	4269	1058408	2508	125893	65368	7205	253770	976568	1156879	1363	246643	10004	24043	2736	7770	142706	4595	7699
PF11	END OF REFEEDING	4148	16029	4877	1006674	826	313949	4251135	2473	168348	19380	7950	1747	52585	1725	124504	61095	13335	4058	1653403	267931	5053	3793	8707	1736	90360	18937	19935	68734	11390	1152	10712	1116505	692	154978	66389	6271	355297	1084178	1293973	934	98392	9209	15801	2891	10935	184436	6806	15288
PF12	END OF REFEEDING	1041	22175	4467	482995	382	682373	2734552	2529	186313	54607	6925	1383	31010	2022	151553	21654	16405	3942	1146406	341366	5913	2846	7381	1437	93187	12222	41868	41076	3530	1642	10965	774379	761	114262	76018	24712	388709	1051328	959676	1672	174718	8912	26277	940	18836	135817	7372	10563
PF13	END OF REFEEDING	3819	15778	4176	684344	1972	500540	4090657	2749	207750	70763	12120	1764	96845	1816	87361	72990	11230	7213	1476215	201800	4507	2256	5766	4319	45552	37781	36222	59739	11195	1247	3116	1068030	3100	160809	52890	9763	263478	852871	1027985	1727	120308	4732	27455	1832	14950	285908	5541	2859
PF16	END OF REFEEDING	3348	9559	4134	1088071	1304	687553	3362105	2834	174108	35785	4098	1664	46512	2144	132886	10059	7954	3053	1089793	213917	4354	1601	5348	4415	78040	17235	22478	50413	2329	1127	9867	828864	1407	112218	54904	17959	340192	851136	864755	1969	119639	11514	14741	1936	15974	198930	10372	14149
PF18	END OF REFEEDING	4824	16559	4335	702132	2185	329658	3983393	2851	226105	70400	6708	987	54902	2468	135217	20144	8324	2730	1289712	280461	4383	2923	3866	1302	78998	15100	33905	53316	4019	1783	10792	1097503	3095	148768	65853	26841	385114	754569	1008486	1257	172071	6356	31834	1033	27893	237090	8787	14180
PF19	END OF REFEEDING	2287	10742	4190	784818	1530	304209	2721693	3319	190198	43458	4946	880	43569	1527	182880	39867	7014	5112	1694522	203994	6702	2146	7460	957	70951	10437	23052	41751	2070	1425	11334	1087115	367	105660	58449	31537	481327	975560	1168121	1578	123893	6157	20545	404	24965	149420	6031	11008
PF21	END OF REFEEDING	3896	11183	3006	876041	1430	222777	4194280	1832	182152	52536	7293	1468	57355	1827	210269	64862	6735	59279	932489	305776	3937	1846	5522	1711	105459	13364	20576	65888	3985	1641	10082	1274686	2129	119496	69569	7145	226230	955986	1195787	1895	105884	10605	22712	3022	13228	175160	8137	14511
PF22	END OF REFEEDING	1301	7079	3070	683895	1202	261809	3223695	2441	170373	50382	6223	1264	57806	2503	191082	29273	7583	1952	1644118	264370	5557	2978	6891	745	67130	13093	21006	35542	3097	1270	9188	1372125	404	103835	57586	15822	431895	788082	1174409	1785	92422	8039	15742	1502	14107	118669	10814	11248
PF1	END OF REFEEDING	1880	14161	5166	666355	1761	462085	2903072	3091	274580	91935	11923	1640	64974	1576	120128	55054	10161	9164	1869437	330148	4258	2770	5678	1336	77023	14108	28161	61835	4252	724	9874	1157737	3854	158525	47811	6802	370315	935056	960378	1412	182683	8769	35648	1523	11238	158094	9357	17542
PF14	END OF REFEEDING	2576	9104	3782	1198733	1317	437991	2902298	2805	269403	48650	3495	1502	73050	1728	180971	55161	11409	4148	1345697	286682	4251	3363	5888	4206	73624	19028	21519	264856	12882	994	4636	848612	4264	180851	53055	912	254028	844514	948542	1117	155079	5704	27265	1361	5238	139525	3274	4207
PF15	END OF REFEEDING	952	6502	4165	1017947	3320	352124	4889846	3529	197500	9305	7895	1467	83021	1412	137369	64001	6433	5920	1638262	207678	6717	2144	9121	2209	82699	31221	21357	129075	8579	1552	10339	1094429	971	153564	60421	1824	321156	982958	1102236	1119	102420	5332	18364	1295	6366	138192	5996	15498
PF17	END OF REFEEDING	2368	9838	4106	666184	413	533135	4062522	2932	179337	22623	6984	1334	83761	2546	98488	39721	8179	4160	1294213	255066	4180	1759	5510	1990	63212	22503	26138	22785	1879	1673	3479	876019	1295	132958	75182	18376	392893	1141723	1049067	1803	114414	7493	21978	1445	21751	194873	5195	6204
PF20	END OF REFEEDING	4748	10902	2782	957466	2367	478426	4486393	3198	327675	85960	5583	576	77425	1912	194005	18823	10030	3250	1063579	319072	4444	3003	5441	1085	87755	27136	19650	26912	3247	1170	6768	1090431	2965	162937	67292	9528	289154	988331	1194318	1236	213712	15549	28083	1615	11710	179965	11050	16271
[truncated: 86 more columns]
